# Supplementary material for: Feeding Spray-Dried Porcine Plasma to Pigs Improves the Protection Afforded by the African Swine Fever Virus (ASFV) BA71∆CD2 Vaccine Prototype against Experimental Challenge with the Pandemic ASFV—Study 2
Source: Vaccines (Basel). 2023 Apr 10;11(4):825. doi: 10.3390/vaccines11040825 (PMC10146001; doi:10.3390/vaccines11040825)
Supplement: Supplementary file 1 [file vaccines-11-00825-s001.zip]

Archive with 8 entries (8 files):
- Table S6- IgA values evolution over time - Study 2-V1.xlsx
- Table S7- ELISPOT values evolution over time - Study 2-V1.xlsx
- Table S8- Cytokines values evolution over time - Study 2-V1.xlsx
- Table S1- Rectal temperature evolution - Study 2-V1.xlsx
- Table S2- Blood, nasal and rectal swab PCR values over time - Study 2-V1.xlsx
- Table S3- Tissues PCR values at necropsia - Study 2-V1.xlsx
- Table S4. DIVA qPCR results on blood positive samples.xlsx
- Table S5- IgG values evolution over time - Study 2-V1.xlsx
