# Supplementary material for: Feeding Spray-Dried Porcine Plasma to Pigs Improves the Protection Afforded by the African Swine Fever Virus (ASFV) BA71∆CD2 Vaccine Prototype against Experimental Challenge with the Pandemic ASFV—Study 2
Source: Vaccines (Basel). 2023 Apr 10;11(4):825. doi: 10.3390/vaccines11040825 (PMC10146001; doi:10.3390/vaccines11040825)
Supplement: Supplementary file 1 [file vaccines-11-00825-s001.zip › Table S4. DIVA qPCR results on blood positive samples.xlsx]

## Sheet: Table paper SDPP
Table S4. Pigs vaccinated with BA71ΔCD2 did not show detectable vaccine virus in blood after Georgia2007/01 challenge. The absence of the vaccine virus BA71ΔCD2 was confirmed by qPCR using Taqman primer/probe sets targeting LacI, only present in the BA71ΔCD2 genome. Blood samples from BA71ΔCD2-vaccinated pigs after Georgia 2007/01 exposure that were positive in terms of p72 detection were tested.…
Sample		Time point	Pig	p72 detection	LacI detection
				Undet/Positive	Ct	Undet/Positive
Positive controls	Nasal swabs	7dpv		Positive	34.98	Positive
		14dpv		Positive	33	Positive
		14dpv		Positive	33.08	Positive
Blood from BA71ΔCD2-vaccinated pigs after Georgia2007/1 exposure		4dpe	C2	Positive	Undetermined	Undetermined
		7dpe	C6	Positive	Undetermined	Undetermined
		14dpe	C3	Positive	Undetermined	Undetermined
			C4	Positive	Undetermined	Undetermined
			C6	Positive	Undetermined	Undetermined
			C7	Positive	Undetermined	Undetermined
		20dpe	C1	Positive	Undetermined	Undetermined
			C3	Positive	Undetermined	Undetermined
			C4	Positive	Undetermined	Undetermined
			C7	Positive	Undetermined	Undetermined
